# Supplementary material for: Conformational Variability in Ground-State CFTR Lipoprotein Particle Cryo-EM Ensembles
Source: Int J Mol Sci. 2022 Aug 17;23(16):9248. doi: 10.3390/ijms23169248 (PMC9409475; doi:10.3390/ijms23169248)
Supplement: Supplementary file 1 [file ijms-23-09248-s001.zip]

Archive with 2 entries (2 files):
- ijms-1768642-supplementary.pdf
- SupMov1_v2.mp4
